# Supplementary material for: Biological soil crusts inhibit seed germination in a temperate pine barren ecosystem
Source: PLoS One. 2019 Feb 20;14(2):e0212466. doi: 10.1371/journal.pone.0212466 (PMC6382267; doi:10.1371/journal.pone.0212466)
Supplement: S1 File — (CSV) [file pone.0212466.s001.csv]

			DAY
Dish ID	Soil Type	Plant Species	1	2	3	4	5	6	7	8	9	10	11	12	13	14	17	21	23	24	27	31	35	Cumulative Seeds Germinated
1	BSC	Lu	0	0	0	0	0	0	0	0	0	0	0	0	0	0	0	0	0	0	0	0	0	0
2	BSC	Lu	0	0	0	0	0	0	0	0	0	0	0	0	0	0	0	0	0	0	0	0	0	0
3	BSC	Lu	0	0	0	0	0	0	0	0	0	0	0	0	1	1	1	1	1	1	1	3	3	3
4	BSC	BC	0	0	0	0	0	0	0	0	0	0	0	0	0	0	0	0	0	0	0	0	0	0
5	BSC	BC	0	0	0	0	0	0	0	0	0	0	0	0	0	0	0	0	2	2	2	2	2	2
6	BSC	C	0	0	0	0	0	0	0	0	0	0	0	0	0	0	0	0	0	0	0	0	0	0
7	BSC	BC	0	0	0	0	0	0	0	0	0	0	0	0	0	0	0	0	0	0	0	1	1	1
8	BSC	C	0	0	0	0	0	0	0	0	0	0	0	0	0	0	0	0	0	0	0	0	0	0
9	BSC	C	0	0	0	0	0	0	0	0	0	0	0	0	0	0	0	0	0	0	0	0	0	0
10	BSC	Lu	0	0	0	0	0	0	0	0	0	0	0	0	0	0	0	0	0	0	0	0	0	0
11	BSC	BC	0	0	0	0	0	0	0	0	0	1	1	1	1	1	1	1	2	2	2	2	2	2
12	BSC	Lu	0	0	0	0	0	0	0	0	0	0	0	0	0	0	0	0	0	0	0	0	0	0
13	BSC	BC	0	0	0	0	0	0	0	0	0	0	0	0	0	0	0	0	0	1	1	1	1	1
14	BSC	C	0	0	0	0	0	0	0	0	0	0	0	0	0	0	0	0	0	0	0	0	0	0
15	BSC	Lu	0	0	0	0	0	0	0	0	0	0	0	0	0	0	1	1	1	1	2	2	2	2
16	BSC	BC	0	0	0	0	1	2	2	2	2	2	2	2	2	2	2	2	2	2	3	8	8	8
17	BSC	Lu	0	0	0	0	0	0	0	0	0	0	0	0	0	0	0	0	2	2	2	3	3	3
18	BSC	BC	0	0	0	0	0	0	0	0	0	0	0	0	0	0	0	0	1	1	2	2	2	2
19	BSC	C	0	0	0	0	0	0	0	0	0	0	0	0	0	0	0	0	0	0	0	0	0	0
20	BSC	BC	0	0	0	0	0	0	0	0	0	0	0	0	0	0	0	0	0	0	0	0	0	0
21	BSC	BC	0	0	0	0	0	0	0	0	0	0	0	0	0	0	0	0	0	0	1	1	1	1
22	BSC	Lu	0	0	0	0	0	0	0	0	0	0	0	0	0	0	0	0	1	1	3	3	3	3
23	BSC	C	0	0	0	0	0	0	0	0	0	0	0	0	0	0	0	0	0	0	0	0	0	0
24	BSC	BC	0	0	0	0	0	1	2	2	3	3	3	3	3	5	5	5	5	8	8	8	8	8
25	BSC	C	0	0	0	0	0	0	0	0	0	0	0	0	0	0	0	0	0	0	0	0	0	0
26	BSC	C	0	0	0	0	0	0	0	0	0	0	0	0	0	0	0	0	0	0	0	0	0	0
27	BSC	Lu	0	0	0	0	0	0	0	0	0	0	0	0	0	0	0	0	0	0	0	1	1	1
28	BSC	C	0	0	0	0	0	0	0	0	0	0	0	0	0	0	0	0	0	0	0	0	0	0
29	BSC	C	0	0	0	0	0	0	0	0	0	0	0	0	0	0	0	0	0	0	0	0	0	0
30	BSC	Lu	0	0	0	0	0	0	0	0	0	0	0	0	0	0	0	0	0	0	0	1	4	4
31	sand	Lu	0	0	0	0	0	0	1	2	3	3	3	3	3	4	7	10	13	13	13	13	13	13
32	sand	C	0	0	0	0	0	0	0	0	0	0	0	0	0	0	0	0	0	0	0	0	0	0
33	sand	BC	0	0	0	0	0	0	0	2	2	2	3	3	4	4	5	5	5	5	5	5	5	5
34	sand	Lu	0	0	0	0	0	0	0	0	0	0	0	2	2	2	6	6	8	8	8	10	10	10
35	sand	C	0	0	0	0	0	0	0	0	0	0	0	0	0	0	0	0	0	0	0	0	0	0
36	sand	C	0	0	0	0	0	0	0	0	0	0	0	0	0	0	0	0	0	0	0	0	0	0
37	sand	BC	0	0	0	0	0	0	0	1	4	5	7	7	7	8	9	9	9	9	9	9	9	9
38	sand	C	0	0	0	0	0	0	0	0	0	0	0	0	0	0	0	0	0	0	0	0	0	0
39	sand	C	0	0	0	0	0	0	0	0	0	0	0	0	0	0	0	0	0	0	0	0	0	0
40	sand	BC	0	0	0	0	0	0	0	1	1	2	3	3	3	4	4	4	4	4	4	4	4	4
41	sand	BC	0	0	0	0	0	0	0	0	0	0	1	4	5	7	8	8	8	8	8	8	8	8
42	sand	BC	0	0	0	0	0	0	0	1	2	2	3	4	6	6	7	7	7	7	7	7	7	7
43	sand	C	0	0	0	0	0	0	0	0	0	0	0	0	0	0	0	0	0	0	0	0	0	0
44	sand	Lu	0	0	0	0	0	1	2	2	2	2	2	2	4	5	7	7	12	12	13	14	14	14
45	sand	BC	0	0	0	0	0	1	4	4	7	7	8	8	8	8	10	10	10	10	10	10	10	10
46	sand	C	0	0	0	0	0	0	0	0	0	0	0	0	0	0	0	0	0	0	0	0	0	0
47	sand	Lu	0	0	0	0	0	0	0	1	1	2	3	3	4	4	6	7	8	8	9	12	12	12
48	sand	BC	0	0	0	0	0	1	2	2	3	3	5	5	5	6	7	7	7	7	7	7	7	7
49	sand	Lu	0	0	0	0	0	0	0	0	0	0	0	1	1	1	4	4	6	6	7	7	7	7
50	sand	Lu	0	0	0	0	0	0	0	0	0	0	1	2	2	4	5	8	9	9	9	9	9	9
51	sand	BC	0	0	0	0	0	2	2	2	2	4	4	7	8	8	11	11	11	11	11	11	11	11
52	sand	BC	0	0	0	0	0	3	3	5	5	6	7	7	7	7	9	9	9	9	9	9	9	9
53	sand	Lu	0	0	0	0	0	0	0	0	0	0	0	1	1	2	2	2	2	2	4	5	5	5
54	sand	Lu	0	0	0	0	0	0	0	0	0	1	1	1	2	2	3	4	4	4	4	4	4	4
55	sand	Lu	0	0	0	0	0	0	0	0	1	1	2	2	4	4	4	6	7	7	7	8	8	8
56	sand	C	0	0	0	0	0	0	0	0	0	0	0	0	0	0	0	0	0	0	0	0	0	0
57	sand	BC	0	0	0	0	0	0	1	2	2	2	2	2	2	3	3	3	3	3	3	4	4	4
58	sand	C	0	0	0	0	0	0	0	0	0	0	0	0	0	0	0	0	0	0	0	0	0	0
59	sand	Lu	0	0	0	0	0	0	0	1	2	2	2	3	4	5	7	8	8	8	9	9	9	9
60	sand	C	0	0	0	0	0	0	0	0	0	0	0	0	0	0	0	0	0	0	0	0	0	0
