# Supplementary material for: Biological soil crusts inhibit seed germination in a temperate pine barren ecosystem
Source: PLoS One. 2019 Feb 20;14(2):e0212466. doi: 10.1371/journal.pone.0212466 (PMC6382267; doi:10.1371/journal.pone.0212466)
Supplement: S2 File — Description of S1 File data organization. (TXT) [file pone.0212466.s002.txt]

S2 File Ð Metadata for S1 File. Description of S1 File data organization

Data is organized in rows, where each row is an individual dish

ColumnA, ÒDish IDÓ Ð Dish number
ColumnB, ÒSoil TypeÓ Ð Either BSC or Sand. (See Methods)
ColumnC, ÒPlant SpeciesÓ Ð Either ÒLuÓ (lupine) or BC (Òbush cloverÓ) or C (ÒcontrolÓ)

Columns D-X Ð Day of observation, 1-35. Each entry is the running total of seeds that germinated in each dish. So, that is the cumulative seeds germinated, not new seeds germinating each time point.

ColumnY Ð The Final Cumulative number of seeds germinated, same as Day35Õs value. 
